# Supplementary material for: The sleep and circadian modulation of neural reward pathways: a protocol for a pair of systematic reviews
Source: Syst Rev. 2017 Dec 2;6:237. doi: 10.1186/s13643-017-0631-3 (PMC5712155; doi:10.1186/s13643-017-0631-3)
Supplement: Supplementary file 2 — Article Selection. (XLSX 8 kb) [file 13643_2017_631_MOESM2_ESM.xlsx]

## Sheet: SLEEP
Reference	Criterion 1 - sleep manipulation or naturalistic sleep group	Criterion 2 - reward as outcome or manipualted	Criterion 3 - fMRI	EXCLUSION CRITERIA	Accepted- Y/N	Notes

## Sheet: CIRCADIAN
Reference	Criterion 1 - circadian manipulation or naturalistic circadian grouping	Criterion 2 - reward as outcome or manipualted	Criterion 3 - fMRI	EXCLUSION CRITERIA	Accepted- Y/N	Notes
