# Supplementary material for: The sleep and circadian modulation of neural reward pathways: a protocol for a pair of systematic reviews
Source: Syst Rev. 2017 Dec 2;6:237. doi: 10.1186/s13643-017-0631-3 (PMC5712155; doi:10.1186/s13643-017-0631-3)
Supplement: Supplementary file 3 — Data Extraction. (XLSX 11 kb) [file 13643_2017_631_MOESM3_ESM.xlsx]

## Sheet: SLEEP
Study	Aim	Design	Participants	Key Measures	Independent variable	Reward stimuli ('fMRI paradigm')	Design strengths	Design Limitations	Authors' conclusions	Imaging method	Covariates, variability correction	Design limitations/ strengths	Amygdala	mPFC	VTA	Striatum (VS, NAc)	Anterior cingulate	Insula	Putamen	Implications for systematic review

## Sheet: CIRCADIAN
Study	Aim	Design	Participants	Key Measures	Independent variable	Reward stimuli ('fMRI paradigm')	Design strengths	Design Limitations	Authors' conclusions	Imaging method	Covariates, variability correction	Design limitations/ strengths	Amygdala	mPFC	VTA	Striatum (VS, NAc)	Anterior cingulate	Insula	Putamen	Implications for systematic review
